# Supplementary material for: Investigating the Human Intestinal DNA Virome and Predicting Disease-Associated Virus–Host Interactions in Severe Myalgic Encephalomyelitis/Chronic Fatigue Syndrome (ME/CFS)
Source: Int J Mol Sci. 2023 Dec 8;24(24):17267. doi: 10.3390/ijms242417267 (PMC10744171; doi:10.3390/ijms242417267)
Supplement: Supplementary file 1 [file ijms-24-17267-s001.zip]

Archive with 11 entries (11 files):
- .DS_Store
- Supplementary_method_and_figures.pdf
- Table S1.pdf
- Table S2.pdf
- Table S3.pdf
- Table S4.pdf
- Table S5.pdf
- Table S6.pdf
- Table S7.pdf
- Table S8.pdf
- Table S9.pdf
